# Supplementary material for: BREVIPEDICELLUS Positively Regulates Salt-Stress Tolerance in Arabidopsis thaliana
Source: Int J Mol Sci. 2023 Jan 5;24(2):1054. doi: 10.3390/ijms24021054 (PMC9866879; doi:10.3390/ijms24021054)
Supplement: Supplementary file 1 [file ijms-24-01054-s001.zip]

Archive with 3 entries (3 files):
- Supplementary Figures.pdf
- Supplementary Table S1.xlsx
- Supplementary Table S2.pdf
